# Supplementary material for: Variations in the Sporulation Efficiency of Pathogenic Freshwater Oomycetes in Relation to the Physico-Chemical Properties of Natural Waters
Source: Microorganisms. 2022 Feb 27;10(3):520. doi: 10.3390/microorganisms10030520 (PMC8955207; doi:10.3390/microorganisms10030520)
Supplement: Supplementary file 1 [file microorganisms-10-00520-s001.zip]

Archive with 1 entries (1 files):
- microorganisms-1596609-supplementary.xlsx
