# Supplementary material for: Variations in the Sporulation Efficiency of Pathogenic Freshwater Oomycetes in Relation to the Physico-Chemical Properties of Natural Waters
Source: Microorganisms. 2022 Feb 27;10(3):520. doi: 10.3390/microorganisms10030520 (PMC8955207; doi:10.3390/microorganisms10030520)
Supplement: Supplementary file 1 [file microorganisms-10-00520-s001.zip › microorganisms-1596609-supplementary.xlsx]

## Sheet: Table S1
Supplementary material of the manuscript entitled ''Variations in the sporulation efficiency of pathogenic freshwater oomycetes in relation to the physico-chemical properties of natural waters'' by Dora Pavić, Dorotea Grbin, Marija Gregov, Josip Ćurko, Tomislav Vladušić, Lidija Šver, Anđela Miljanović, Ana Bielen
Table S1. Water samples collected at different locations in Croatia. Saprolegnia parasitica was detected by droplet digital PCR (ddPCR) (Pavić et al., manuscript in review) and Aphanomyces astaci was detected by quantitative PCR (qPCR) (Frederic Grandjean, University of Poitiers).
Code	Locations	Dinaric/Pannonian Region	lotic/lentic	HTRS96 coordinate system		Saprolegnia parasitica	Aphanomyces astaci	Geology*
				x	y
PF1	Bednja River (Varaždinske Toplice)	Pannonian Region	lotic	494817	5118805	NA	NA	clastics, volcanics and alluvial deposits
PF2	Mura River (Mursko Središće)	Pannonian Region	lotic	495276	5.15281e+06	detected	detected	alluvial deposits
PF3	Drava River (pritok Varaždinskog jezera)	Pannonian Region	lotic	497761	5.12963e+06	detected	NA	alluvial deposits
PF4	Pakra River (Lipik)	Pannonian Region	lotic	553535	5.03227e+06	detected	NA	terrestrial loess
PF5	Vuka River	Pannonian Region	lotic	656960	5.03583e+06	not detected	NA	marsh loess
PF7	Vuka River (Krndija)	Pannonian Region	lotic	647325	5037792	NA	not detected	diluvium and proluvium
PF8	Una River (Slabinja)	Pannonian Region	lotic	510612	5.0083e+06	detected	not detected	alluvial deposits
PF9	Drava River (Osijek)	Pannonian Region	lotic	668033	5.05019e+06	detected	NA	alluvial deposits
PF10	Karašica River	Pannonian Region	lotic	662818	5.05323e+06	not detected	NA	alluvial deposits
PF12	Karašica River (Petrijevci)	Pannonian Region	lotic	663568	5.05311e+06	not detected	NA	alluvial deposits
PF13	river (Strug)	Pannonian Region	lotic	535413	5.01754e+06	detected	NA	marsh loess
PF14	Novljančica River (Novska)	Pannonian Region	lotic	537193	5.02207e+06	detected	NA	terrestrial loess
PF15	Dunav River (Vukovar)	Pannonian Region	lotic	695937	5.02706e+06	detected	NA	alluvial deposits
PF16	stream (Bosiljevo)	Pannonian Region	lotic	405276	5030518	NA	NA	red soil
PF17	stream (Brusnik)	Pannonian Region	lotic	572475	5067349	NA	NA	metamorphic rocks
PF18	stream in the hill (Papuk)	Pannonian Region	lotic	577894	5048796	NA	not detected	metamorphic rocks
PF19	stream (Moslavački Podgarić)	Pannonian Region	lotic	518950	5054668	NA	NA	granite
PF22	stream (Kutinska Slatina)	Pannonian Region	lotic	522589	5.04131e+06	detected	NA	paludine deposits
PF23	stream (Soljak)	Pannonian Region	lotic	657616	5.01399e+06	not detected	NA	marsh deposits
PF24	canal (Vratišinec)	Pannonian Region	lotic	496575	5149079	NA	NA	aeolian sands
PF25	canal (Nova Gradiška)	Pannonian Region	lotic	572189	5.01112e+06	detected	NA	paludine deposits
PF26	canal (Sredanci)	Pannonian Region	lotic	639434	5.00421e+06	not detected	NA	marsh deposits
PF27	spring Jantalovića vrelo (Slabinja)	Pannonian Region	lotic	543384	5025989	NA	NA	limestone clastics
DF1	Karinšćica River (Donji Karin)	Dinaric Region	lotic	463359	4898405	NA	NA	marlstone and limestone
DF2	Krupa River	Dinaric Region	lotic	502016	4909289	NA	detected	limestone breccia
DF3	Zrmanja River (Kaštel Žegarski)	Dinaric Region	lotic	495121	4903551	NA	detected	alluvial deposits
DF4	stream (Posedarje)	Dinaric Region	lotic	417025	4897529	NA	NA	ores and limestones
DF5	stream (Islam Latinski)	Dinaric Region	lotic	413158	4895108	NA	NA	flysch
DF6	stream (Baške Oštarije)	Dinaric Region	lotic	405461	4971962	NA	NA	seisian and campilian deposits and limestone
DF7	Vransko Lake main canal	Dinaric Region	lotic	422963	4.8684e+06	detected	NA	lake deposits
PS1	Zvečevo Lake	Pannonian Region	lentic	579266	5.04589e+06	detected	detected	clastics and carbonates
PS2	Lapaž Lake	Pannonian Region	lentic	487012	5.14985e+06	not detected	NA	clastics and coal
PS4	pond Mačkovec	Pannonian Region	lentic	494205	5.1432e+06	not detected	NA	terrestrial loess
PS5	fish farm Vrabac	Pannonian Region	lentic	420850	5.06459e+06	detected	NA	NA
PS6	pond (Slabinja)	Pannonian Region	lentic	512770	5008181	NA	NA	limestone clastics
PS7	fish farm Bela	Pannonian Region	lentic	494270	5134417	NA	NA	NA
NA - not analyzed
* data on the geological substrates at the sampling locations were taken from the Geological Map of the Republic of Croatia (1:300 000)

## Sheet: Table S2
Supplementary material of the manuscript entitled ''Variations in the sporulation efficiency of pathogenic freshwater oomycetes in relation to the physico-chemical properties of natural waters'' by Dora Pavić, Dorotea Grbin, Marija Gregov, Josip Ćurko, Tomislav Vladušić, Lidija Šver, Anđela Miljanović, Ana Bielen
Table S2. Physico-chemical parameters of the collected water samples and the average number of zoospores obtained.
code	Aphanomyces astaci average number of zoospores/mL (n=3)	Saprolegnia parasitica average number of zoospores/mL (n=3)	SAC (m-1)	DOC (mg/L)	NH4-N (mg/L)	Ca2+ (mg/L)	Mg2+ (mg/L)	F- (mg/L)	Cl- (mg/L)	Br- (mg/L)	NO3-N (mg/L)	SO42+ (mg/L)	TP (mg P/L)	TN (mg N/L)	pH	EC (µS/cm)
PF1	0	0	5.49	3.993	0.1918	21.6421	16.5274	0.1369	12.18	0.0124	1.517	15.7368	0.119	1.7	8.24	285
PF2	42222.2	1111.11	7.77	3.935	0.0333903	24.0468	10.2081	0.1158	16.4868	0.0233	4.9858	24.7258	0.117	1.32	8.17	282
PF3	4444.44	2222.22	3.73	2.712	0.109489	28.0546	10.6942	0.1276	10.6502	0.0009	1.3774	19.9195	0.135	1.56	8.17	270
PF4	0	0	3.39	2.727	ND	21.6421	7.2915	0.1456	4.9269	0.0028	1.8852	10.6947	0.077	0.81	8.23	193.4
PF5	1111.11	13333.3	5.82	3.804	ND	8.0156	22.8467	0.1654	19.8026	0.0127	1.47	13.5392	0.107	0.709	8.38	307
PF7	2222.22	1111.11	5.79	3.883	ND	20.039	14.583	0.1512	9.7174	0.0087	1.0932	6.7111	0.119	0.3	8.26	245
PF8	1111.11	1111.11	2.68	1.949	ND	17.6343	10.2081	0.0719	3.9523	0.0017	2.728	21.6737	0.093	1.36	8.26	188.7
PF9	5555.56	13333.3	4.33	2.247	ND	15.2296	11.6664	0.1279	15.0208	0.017	4.8244	27.9127	0.068	1.25	8.27	250
PF10	4444.44	12222.2	6.54	3.079	0.667029	15.2296	15.0691	0.1622	30.0112	0.0023	1.6768	22.8158	0.083	1.95	8.41	327
PF12	0	2222.22	4.56	2.512	ND	19.2374	11.6664	0.1238	15.4413	0.0216	4.7823	27.6756	ND	3.39	8.23	273
PF13	4444.44	37777.8	15.8	7.618	0.253145	20.8406	11.6664	0.1376	10.5557	0.0028	1.7854	22.3927	0.091	1.85	8.14	252
PF14	28888.9	6666.67	9.08	4.449	0.110266	16.0312	17.9857	0.1122	16.7193	0.0064	1.2597	16.1373	0.05	1.86	8.23	285
PF15	0	15555.6	12	38.09	0.0100947	32.0624	15.5552	0.1497	34.9145	0.0017	10.14	34.2363	ND	2.8	7.35	399
PF16	4444.44	0	1.69	1.327	ND	32.0624	6.8054	0.0538	55.1659	0.0026	6.1759	4.1495	ND	1.52	7.86	339
PF17	3333.33	1111.11	5.63	2.996	ND	16.8328	7.7776	0.1545	2.52	0.0027	1.3046	10.1348	0.079	1.8	8.31	160
PF18	2222.22	1111.11	9.69	3.825	ND	8.81716	5.8332	0.0892	6.7478	0.0027	2.1228	8.0881	0.15	2.1	8.35	113.3
PF19	20000	2222.22	11.7	4.341	ND	16.0312	5.8332	0.1237	25.3701	0.0016	2.1967	9.8559	0.118	1.85	8.6	211
PF22	3333.33	7777.78	11.6	5.374	ND	17.6343	16.5274	0.169	35.0668	0.0035	1.9782	13.9528	0.075	1.58	8.27	369
PF23	0	3333.33	21.2	15.74	0.446498	28.0546	18.9579	0.2503	72.1527	0.0146	1.4128	19.537	1.26	3.08	9.23	580
PF24	0	1111.11	9.04	4.341	ND	32.864	16.5274	0.1626	16.7732	0.0178	1.4767	7.4183	0.197	1.94	8.78	341
PF25	0	8888.89	4.11	2.654	0.244603	14.4281	45.2073	0.1583	13.025	0.0257	3.1119	25.6196	0.116	1.58	8.53	249
PF26	3333.33	2222.22	8.11	4.009	ND	9.61872	17.0135	0.1815	12.4135	0.0657	1.1104	2.9	0.114	11.1	8.92	343
PF27	0	0	1.47	7.205	ND	28.0546	5.8332	0.0807	1.7726	0.0016	1.1818	6.7834	ND	11.5	8.39	177.5
DF1	0	0	2.05	1.691	ND	26.4515	48.61	0.0371	756	2.5419	2.2941	118.579	ND	8.4	8.71	2540
DF2	0	0	1.9	1.818	ND	18.4359	7.2915	0.0545	3.0735	0.0035	1.6321	6.1996	ND	9.62	8.51	163.9
DF3	0	0	1.66	1.517	ND	24.0468	5.3471	0.0466	2.7442	0.0012	1.9756	7.3741	ND	8.46	8.31	173.9
DF4	2222.22	0	2.81	1.684	ND	19.2374	8.7498	0.1059	66.3443	0.0012	3.7687	24.9756	ND	11.1	8.3	370
DF5	13333.3	1111.11	7.1	3.375	ND	24.0468	7.2915	0.152	48.3463	0.0012	1.6655	33.4805	ND	12.4	8.24	354
DF6	0	0	2.85	5.683	ND	12.0234	22.3606	0.0618	7.3864	0.0025	1.1025	3.4306	ND	11.2	8.3	257
DF7	1111.11	2222.22	10.2	3.728	ND	66.5295	17.9857	0.0895	209.333	0.0025	10.0336	122.905	ND	23.1	8.1	1018
PS1	6666.67	1111.11	8.1	4.48	0.0108713	11.2218	6.8054	0.0719	1.6545	0.0025	2.2601	7.8003	ND	12.3	7.95	85.5
PS2	1111.11	4444.44	13	5.794	ND	20.8406	23.3328	0.1375	26.7876	0.0025	1.0928	26.0871	ND	8.41	8.21	338
PS4	0	13333.3	24.4	15.29	1.62292	25.6499	10.2081	0.1936	33.5247	0.0195	1.5111	9.7495	ND	14.3	8.92	334
PS5	1111.11	0	3.29	2.343	0.0380494	6.41248	14.0969	0.0706	2.0808	0.0037	3.4982	4.1129	ND	11.4	8.84	153.7
PS6	3333.33	6666.67	4.28	2.833	ND	16.8328	3.4027	0.0909	6.7779	0.0031	1.3959	2.9614	ND	9.88	8.45	116.8
PS7	0	0	2.21	1.723	ND	4.80936	28.1938	0.0802	2.1176	0.0023	3.2418	11.0627	ND	9.03	9.96	230
ND - not detected

## Sheet: Table S3
Supplementary material of the manuscript entitled ''Variations in the sporulation efficiency of pathogenic freshwater oomycetes in relation to the physico-chemical properties of natural waters'' by Dora Pavić, Dorotea Grbin, Marija Gregov, Josip Ćurko, Tomislav Vladušić, Lidija Šver, Anđela Miljanović, Ana Bielen
Table S3. Correlation matrix describing the relationship between sporulation efficiency of A. astaci and S. parasitica (response variable) and physico-chemical parameters of water (explanatory variables).
Variables	SAC	DOC	NH4-N	Ca2+	Mg2+	F-	Cl-	Br-	NO3-N	SO42-	TP	TN	pH	EC	A. astaci	S. parasitica
SAC	1	0.551112	0.630239	0.206501	-0.042199	0.664205	-0.0715637	-0.15652	-0.0123579	0.0240068	0.464909	0.036337	0.0945955	-0.00197474	0.100272	0.476367
DOC	0.551112	1	0.289994	0.235512	0.000666258	0.380772	-0.0528637	-0.0913603	0.394254	0.0230107	0.227892	-0.0251527	-0.248102	0.00808419	-0.0982259	0.374796
NH4-N	0.630239	0.289994	1	0.0602583	0.0184462	0.442506	-0.0364039	-0.05571	-0.159126	-0.0659369	0.178475	0.114373	0.251391	-0.00617621	-0.0801269	0.355774
Ca	0.206501	0.235512	0.0602583	1	-0.036829	0.0137898	0.314229	0.0899771	0.549684	0.624007	0.0766631	0.322433	-0.316842	0.384076	-0.0432818	-0.0299739
Mg	-0.042199	0.000666258	0.0184462	-0.036829	1	0.0563129	0.583605	0.594182	0.0206679	0.489599	0.0792991	-0.011855	0.317356	0.626679	-0.181547	0.0566759
F	0.664205	0.380772	0.442506	0.0137898	0.0563129	1	-0.258062	-0.289254	-0.176356	-0.16498	0.569525	-0.311628	0.147915	-0.161942	0.000387782	0.352897
Cl	-0.0715637	-0.0528637	-0.0364039	0.314229	0.583605	-0.258062	1	0.956959	0.14071	0.803253	-0.0250494	0.214728	0.0846962	0.987263	-0.0914763	-0.104783				0.67 - 1 strong positive correlation
Br	-0.15652	-0.0913603	-0.05571	0.0899771	0.594182	-0.289254	0.956959	1	-0.0333125	0.637107	-0.0671084	0.0819388	0.133393	0.922391	-0.0843031	-0.104707				0.34 - 0.66 medium positive correlation
NO3-N	-0.0123579	0.394254	-0.159126	0.549684	0.0206679	-0.176356	0.14071	-0.0333125	1	0.493163	-0.174243	0.182137	-0.388072	0.17964	0.0413581	0.0744616				0 - 0.33 low positive correlation
SO4	0.0240068	0.0230107	-0.0659369	0.624007	0.489599	-0.16498	0.803253	0.637107	0.493163	1	-0.069553	0.353312	-0.110724	0.837143	-0.0338961	0.0172258				0 - (-0.33) low negative correlation
TP	0.464909	0.227892	0.178475	0.0766631	0.0792991	0.569525	-0.0250494	-0.0671084	-0.174243	-0.069553	1	-0.263916	0.332526	0.0404757	-0.0290833	0.0039713				-0.34 - (-0.66) medium negative correlation
TN	0.036337	-0.0251527	0.114373	0.322433	-0.011855	-0.311628	0.214728	0.0819388	0.182137	0.353312	-0.263916	1	0.176656	0.217065	-0.200516	-0.222564				-0.67 - (-1) strong negative correlation
pH	0.0945955	-0.248102	0.251391	-0.316842	0.317356	0.147915	0.0846962	0.133393	-0.388072	-0.110724	0.332526	0.176656	1	0.0999468	-0.157905	-0.188524
EC	-0.00197474	0.00808419	-0.00617621	0.384076	0.626679	-0.161942	0.987263	0.922391	0.17964	0.837143	0.0404757	0.217065	0.0999468	1	-0.0991352	-0.0720974
A. astaci	0.100272	-0.0982259	-0.0801269	-0.0432818	-0.181547	0.000387782	-0.0914763	-0.0843031	0.0413581	-0.0338961	-0.0290833	-0.200516	-0.157905	-0.0991352	1	-0.0114248
S. parasitica	0.476367	0.374796	0.355774	-0.0299739	0.0566759	0.352897	-0.104783	-0.104707	0.0744616	0.0172258	0.0039713	-0.222564	-0.188524	-0.0720974	-0.0114248	1
